# Supplementary material for: Delayed histochemical alterations within the neurovascular unit due to transient focal cerebral ischemia and experimental treatment with neurotrophic factors
Source: PLoS One. 2017 Apr 26;12(4):e0174996. doi: 10.1371/journal.pone.0174996 (PMC5405989; doi:10.1371/journal.pone.0174996)
Supplement: S1 File — This file includes the complete dataset of original measurements underlying the study. (CSV) [file pone.0174996.s001.csv]

TierNr	Gruppe	GFAP_S1_InfEx_Dichte	GFAP_S2_InfEx_Dichte	GFAP_S3_InfEx_Dichte	GFAP_S1_InfPer_Dichte	GFAP_S2_InfPer_Dichte	GFAP_S3_InfPer_Dichte	GFAP_S1_InfZent_Dichte	GFAP_S2_InfZent_Dichte	GFAP_S3_InfZent_Dichte	GFAP_S1_Cort_Dichte	GFAP_S2_Cort_Dichte	GFAP_S3_Cort_Dichte	GFAP_S1_InfEx_Intens	GFAP_S2_InfEx_Intens	GFAP_S3_InfEx_Intens	GFAP_S1_InfPer_Intens	GFAP_S2_InfPer_Intens	GFAP_S3_InfPer_Intens	GFAP_S1_InfZent_Intens	GFAP_S2_InfZent_Intens	GFAP_S3_InfZent_Intens	GFAP_S1_Cort_Intens	GFAP_S2_Cort_Intens	GFAP_S3_Cort_Intens	Koll_S1_InfEx_Dichte	Koll_S2_InfEx_Dichte	Koll_S3_InfEx_Dichte	Koll_S1_InfPer_Dichte	Koll_S2_InfPer_Dichte	Koll_S3_InfPer_Dichte	Koll_S1_InfZent_Dichte	Koll_S2_InfZent_Dichte	Koll_S3_InfZent_Dichte	Koll_S1_Cort_Dichte	Koll_S2_Cort_Dichte	Koll_S3_Cort_Dichte	Koll_S1_InfEx_Intens	Koll_S2_InfEx_Intens	Koll_S3_InfEx_Intens	Koll_S1_InfPer_Intens	Koll_S2_InfPer_Intens	Koll_S3_InfPer_Intens	Koll_S1_InfZent_Intens	Koll_S2_InfZent_Intens	Koll_S3_InfZent_Intens	Koll_S1_Cort_Intens	Koll_S2_Cort_Intens	Koll_S3_Cort_Intens
Ani1a	2	28	37	248	2228	1052	497	0	30	30	1948	13616	247	23,817	24,635	26,101	25,767	25,24	25,125	0	24,965	24,253	26,584	29,064	25,843	97	20	0	4295	1529	152	26118	19903	6056	13331	6513	2742	25,9	23,936	0	31,331	29,714	24,925	45,671	52,205	27,148	33,034	34,273	26,922
Ani1b	2	20	2	14	2	513	590	112	60	0	223	667	123	25,868	23,222	24,172	23,583	26,033	26,184	24,846	27,551	0	26,243	25,939	24,47	0	0	0	976	395	523	23870	7029	10296	398	280	702	0	0	0	25,71	24,4	27,994	32,495	28,51	28,205	26,588	25,345	31,863
Ani2	0	0	5	0	876	593	212	1	0	0	279	126	75	0	25,415	0	25,581	26,014	24,709	0	0	0	25,418	25,787	25,584	2	0	0	4727	1578	3166	43402	23570	13208	5081	889	172	27,429	0	0	29,035	27,042	27,204	31,971	30,503	30,662	27,07	26,875	24,298
Ani3a	0	50	864	33	44293	51445	49454	3	0	237	4859	10427	17968	25,614	27,315	26,099	31,337	33,899	35,971	24,849	0	28,954	29,419	32,935	33,035	0	0	0	2827	886	738	14998	18715	20417	3914	5326	1969	0	0	0	30,285	27,043	26,274	31,549	34,58	36,026	31,547	32,964	27,697
Ani3b	0	202	591	94	9290	4239	2667	98	15	266	5173	85777	29460	24,782	24,583	24,691	27,653	25,921	26,864	25,743	25,529	26,61	27,787	28,93	30,853	0	0	1	4583	1793	1522	45631	15828	37549	12301	5	14259	22,417	0	23,533	26,896	28,662	26,029	34,807	31,386	34,697	30,256	22,833	29,804
Ani5	2	872	70	5852	18771	3059	34536	12	3	3	4863	8983	15418	25,523	26,479	29,625	29,965	28,392	37,095	23,678	27,978	31,571	27,57	30,252	33,722	0	3	0	6405	4167	12480	55225	58697	100740	5072	2316	5641	0	22,207	0	28,406	24,683	28,358	32,817	31,686	31,592	29,102	25,084	26,772
Ani6	2	31	161	1273	5035	7414	21444	0	3	0	525	1986	5414	25,632	24,243	27,72	28,274	28,894	30,416	0	27,444	0	28,463	27,072	29,64	0	0	0	2947	361	109	13769	6509	2796	5101	2240	17	0	0	0	28,133	28,079	26,074	27,778	27,02	25,059	27,163	29,234	24,088
Ani7	0	6162	55290	33940	55970	90840	142281	1	6	3	87422	18609	100397	25,673	27,951	24,752	27,402	28,997	28,2	24,152	24,357	23,639	26,209	28,419	28,686	0	0	0	8391	7021	6153	39213	31862	45379	15273	17436	15991	0	0	27,556	31,448	22,282	28,162	33,007	33,445	33,861	30,616	33,775	32,577
Ani9	0	125	43	91	27921	17007	15927	217	94	81	798	3682	867	26,282	25,503	26,97	29,45	29,42	29,814	25,75	25,396	25,386	26,105	26,277	26,493	0	0	5	0	0	3	11	361	299	12	50	119	0	0	24,582	0	0	27,043	23,333	25,065	24,479	25,038	25,68	24,728
Ani10	0	612	448	549	36528	7943	10428	770	857	96	15572	12964	12359	25,398	24,859	26,885	26,513	28,507	30,161	25,61	25,758	25,722	25,079	27,288	30,807	0	0	0	154	1795	1358	10696	23252	14636	82	26	68	0	0	0	26,667	26,245	24,997	29,589	32,156	29,146	25,229	27,626	24,986
Ani11	0	11	9	4	6345	3354	89700	2	2	4	8551	32164	68195	23,964	25,108	24,283	30,343	27,596	33,707	23,333	23,933	24,148	29,014	30,624	35,357	0	0	0	1533	1891	2771	15184	24172	17179	5195	3830	2680	0	0	0	26,629	27,779	28,293	29,393	35,35	30,979	28,012	27,317	35,412
Ani12	2	268	225	362	21090	43591	25014	3	0	4	5229	3777	13317	27,557	27,636	25,554	30,032	33,365	33,27	26,944	0	24,407	29,388	28,209	30,43	0	0	0	0	17	4	634	1040	924	0	137	233	0	0	0	0	23,632	22,737	24,923	25,506	26,491	0	25,651	27,386
Ani13	2	548	112	238	22274	20541	101340	10	2	168	37121	138060	100441	26,405	25,613	25,4	29,481	31,066	31,826	24,237	23,167	26,319	34,807	32,795	34,464	0	1	0	1018	320	1110	28121	41321	31420	976	982	44	0	29,611	0	26,283	23,688	25,775	32,042	30,917	30,669	28,956	27,911	23,032
Ani14	2	6066	6339	1123	69323	21116	96887	93	22	1428	9742	7005	65651	24,433	24,196	26,883	27,995	26,667	31,864	25,337	24,833	25,976	27,233	25,202	27,214	0	0	0	191	772	4	14251	32378	3186	0	13	417	0	0	0	25,306	27,237	24,422	28,23	30,235	25,992	0	23,796	26,797
Ani15	0	1	9721	14	35663	39037	64808	0	91	0	24775	20288	45635	24,533	24,264	28,036	29,881	28,078	32,234	0	29,712	0	32,163	27,694	31,376	2	5	0	5507	3606	5357	63643	83155	94236	2517	1478	1217	23,389	38,682	0	29,908	28,786	27,663	35,66	34,078	35,194	28,929	26,377	26,138
Ani16	2	468	10095	5136	7950	18126	23956	1254	160	4273	13741	13141	23697	24,749	24,276	24,878	28,928	28,794	29,284	27,085	25,884	28,371	31,382	29,49	30,295	0	0	0	242	118	76	3006	2349	5201	204	75	102	0	0	0	23,942	26,056	23,754	26,72	26,284	26,903	25,298	23,78	25,979
Ani17	2	589	304	8	7341	12482	5078	1	217	0	2007	18543	21634	24,41	24,278	30,416	25,838	27,559	26,758	23,917	24,5	0	24,894	29,212	27,983	0	0	0	608	879	444	20996	28927	24555	18	1	0	0	0	0	25,588	25,813	24,566	30,489	31,376	29,719	22,986	24,125	0
Ani18	2	4668	1984	258	14985	3717	24600	14	73	844	1776	828	5530	23,494	24,666	25,055	29,573	26,475	28,593	25,088	24,778	28,115	26,502	25,538	26,899	0	0	1	2567	1123	1096	32303	26353	12405	14	22	439	0	0	33,278	27,412	28,202	24,876	35,328	41,217	28,675	23,597	24,359	26,531
Ani19	0	62	1649	2033	4235	8911	3899	0	7	3	20880	9576	5100	24,858	24,366	23,803	27,104	28,092	27,318	0	25,164	23,611	30,131	29,3	27,597	8	1	0	399	675	2306	42202	28273	19401	867	248	1354	26,56	23,292	0	25,401	25,103	27,626	33,249	31,006	29,024	25,483	24,198	24,364
Ani20	0	286	85	80	15993	94525	11657	11	39	6	8182	14011	756	25,339	25,074	25,774	29,886	31,962	30,459	27,074	27,047	24,915	29,912	29,564	27,117	0	28	0	6925	905	703	24880	13345	28898	357	271	550	0	31,412	0	26,902	25,068	24,913	31,431	28,412	31,018	24,544	25,432	26,494
Ani21	1	31	208	53	27359	69904	24256	6274	5070	1445	1883	954	1938	24,452	24,939	25,283	29,145	30,922	30,57	27,237	27,467	28,259	27,248	27,304	28,041	0	0	0	0	0	10	99	228	354	0	22	0	0	0	0	0	0	23,894	24,218	24,94	25,681	0	46,265	0
Ani22	1	568	4	469	6679	18856	36732	3	0	163	5849	3026	2505	23,784	24,767	23,347	26,649	30,892	29,348	23,917	0	24,703	28,417	27,264	27,544	0	0	0	0	0	0	508	111	45	0	3	0	0	0	0	22	0	0	25,98	24,267	23,311	0	24,513	0
Ani23	1	2715	3040	3365	61153	7724	63745	0	0	0	58255	9766	44594	23,492	23,544	24,909	27,65	27,994	30,417	0	0	0	29,835	28,8	32,883	0	0	0	336	438	86	11189	8382	8180	3	249	144	0	0	0	25,916	26,995	24,979	28,9	28,582	28,468	23,368	24,634	28,66
Ani24	1	94	296	294	10645	40554	33291	54	44	1	20383	84958	40170	23,308	23,424	23,701	30,084	34,653	33,57	34,451	34,108	0	32,734	34,226	32,908	0	0	0	1811	343	38	28141	17709	16945	2129	3198	568	24,444	0	22,333	27,315	25,784	23,783	37,163	31,083	32,719	30,025	30,551	27,828
Ani25	1	645	669	69	29252	39804	70207	1507	28	2982	16520	31282	9087	27,022	24,497	23,569	31,596	29,31	29,435	27,531	25,35	25,598	28,766	26,217	27,73	6	15	5	11	115	183	8457	5704	11225	19	103	979	27,083	29,03	22,867	24,022	24,139	25,053	27,584	27,426	27,309	23,202	24,906	24,634
Ani32	1	0	4	40	19027	19678	73739	3	2	2	4828	11034	9075	0	23,91	23,668	31,537	33,076	31,272	24,774	24,214	26,111	29,932	31,088	30,776	16	0	0	418	194	261	20481	19603	6182	11	447	1523	56,363	0	0	25,282	24,466	25,671	30,806	26,836	26,998	23,067	28,266	27,012
[truncated: 67 more columns]
